# Supplementary material for: Large-scale analyses of CAV1 and CAV2 suggest their expression is higher in post-mortem ALS brain tissue and affects survival
Source: Front Cell Neurosci. 2023 Mar 2;17:1112405. doi: 10.3389/fncel.2023.1112405 (PMC10017967; doi:10.3389/fncel.2023.1112405)
Supplement: Supplementary Table 1 — List of CAV1/2 enhancer variants and their frequency within the Project MinE dataset. [file Table_1.XLS]

## Sheet: variants_details
Variant_hg19	Freq cases (n = 5987)	CAV1 or CAV2
chr7:115899988:T:C	0.000168	CAV1
chr7:115994269:C:T	0.000501	CAV1
chr7:115994303:G:A	0.000334	CAV1
chr7:115994330:C:T	0.000168	CAV1
chr7:115994595:T:G	0.000168	CAV1
chr7:115994627:T:C	0.000168	CAV1
chr7:115994869:C:T	0.000168	CAV1
chr7:115994875:C:T	0.000168	CAV1
chr7:115995110:A:G	0.000168	CAV1
chr7:115995411:C:G	0.000168	CAV1
chr7:115996247:A:G	0.000168	CAV1
chr7:115996639:T:G	0.000168	CAV1
chr7:116152067:C:T	0.000168	CAV1
chr7:116186245:G:T	0.000168	CAV1
chr7:116198357:C:T	0.000668	CAV1
chr7:116200589:T:A	0.000168	CAV1
chr7:116200705:C:T	0.000168	CAV1
chr7:116200719:C:A	0.000168	CAV1
chr7:116200953:A:T	0.000168	CAV1
chr7:116211574:C:T	0.000168	CAV1
chr7:116212861:A:G	0.000168	CAV1
chr7:116217283:C:G	0.000168	CAV1
chr7:116222625:T:C	0.000168	CAV1
chr7:116223328:A:G	0.000501	CAV1
chr7:116223448:C:T	0.000168	CAV1
chr7:116223751:C:G	0.000334	CAV1
chr7:116474819:G:T	0.000168	CAV1
chr7:115957412:G:A	0.000168	CAV2
chr7:115957415:T:C	0.000168	CAV2
chr7:115957440:G:A	0.000168	CAV2
chr7:115957498:C:A	0.000168	CAV2
chr7:116004321:G:A	0.000334	CAV2
chr7:116063039:A:G	0.000168	CAV2
chr7:116063624:T:C	0.000168	CAV2
chr7:116064199:T:C	0.000168	CAV2
chr7:116232724:G:A	0.000168	CAV2
